# Supplementary material for: The YBR056W-A and Its Ortholog YDR034W-B of S. cerevisiae Belonging to CYSTM Family Participate in Manganese Stress Overcoming
Source: Genes (Basel). 2023 Apr 27;14(5):987. doi: 10.3390/genes14050987 (PMC10217909; doi:10.3390/genes14050987)
Supplement: Supplementary file 1 [file genes-14-00987-s001.zip]

Archive with 1 entries (1 files):
- genes-2332052-supplementary.pdf
